# Supplementary material for: Readability of patient education materials on cardiac magnetic resonance imaging
Source: Eur Heart J Imaging Methods Pract. 2025 Aug 20;3(2):qyaf111. doi: 10.1093/ehjimp/qyaf111 (PMC12448386; doi:10.1093/ehjimp/qyaf111)
Supplement: qyaf111_Supplementary_Data [file qyaf111_supplementary_data.zip]

Archive with 2 entries (2 files):
- Supplementary Table 1 .docx
- Supplementary Table 2 .docx
